# Supplementary material for: Sexually-dimorphic targeting of functionally-related genes in COPD
Source: BMC Syst Biol. 2014 Nov 28;8:118. doi: 10.1186/s12918-014-0118-y (PMC4269917; doi:10.1186/s12918-014-0118-y)
Supplement: Additional file 2: — List of genes that have significantly different variance in their sputum expression profiles when comparing females and males. [file 12918_2014_118_MOESM2_ESM.txt]

# this file includes the 1059 genes whose expression was found to be significantly differentially-variable (FDR<0.1) between men and women with COPD.
#Gene	P-value (t-test)	FDR (t-test)	P-value (f-test)	FDR f-test
TUSC3	0.40092	0.945565	5.3427e-19	6.1514e-15
AK7	0.252077	0.933279	2.39788e-16	1.11774e-12
SNORA71B	0.512418	0.952092	2.91238e-16	1.11774e-12
FGF14	0.104385	0.81574	2.18903e-15	6.30094e-12
KLHL32	0.416339	0.945565	1.23052e-13	2.83355e-10
POSTN	0.256524	0.933574	1.85707e-13	3.56362e-10
STOML3	0.193381	0.902113	4.09609e-13	5.89512e-10
RBM46	0.0225207	0.567762	3.92633e-13	5.89512e-10
PTHLH	0.659564	0.952092	9.00741e-13	1.15231e-09
UTS2	0.103067	0.81159	1.77314e-12	2.04154e-09
ANKRD45	0.350324	0.945565	3.1752e-12	3.32347e-09
FOLH1	0.015435	0.511332	5.19797e-12	4.9873e-09
CAP2	0.425563	0.945565	1.16994e-11	1.03617e-08
IQUB	0.152562	0.878059	1.8591e-11	1.52893e-08
LRIG3	0.369604	0.945565	4.07244e-11	3.12591e-08
NEUROD6	0.279243	0.938334	2.32492e-10	1.67302e-07
TMEM232	0.8356	0.952092	2.64593e-10	1.79202e-07
KCNMB2	0.550299	0.952092	4.12105e-10	2.63602e-07
CDNF	0.471068	0.952092	5.28741e-10	3.20408e-07
CLDN8	0.956884	0.954916	7.1943e-10	4.14164e-07
DYDC2	0.625564	0.952092	9.3877e-10	4.98833e-07
KRTAP4-2	0.100784	0.807553	9.53157e-10	4.98833e-07
OSBPL6	0.27374	0.936144	1.2367e-09	6.19085e-07
EFEMP1	0.654107	0.952092	1.72552e-09	8.27794e-07
C6	0.266899	0.935057	2.08015e-09	9.58005e-07
ANKRD31	0.615392	0.952092	2.28154e-09	1.01034e-06
VWA3B	0.599027	0.952092	2.54495e-09	1.08525e-06
COL5A2	0.108893	0.8256	2.87246e-09	1.1679e-06
NMUR2	0.166699	0.887689	2.94165e-09	1.1679e-06
KCNJ16	0.163574	0.887149	3.30282e-09	1.22669e-06
MPDZ	0.511914	0.952092	3.26853e-09	1.22669e-06
GYS2	0.258422	0.934503	3.75252e-09	1.35016e-06
CASC2	0.162071	0.885295	4.11591e-09	1.40162e-06
SAMD12	0.119348	0.844248	4.139e-09	1.40162e-06
ENAH	0.263083	0.934552	4.7708e-09	1.56941e-06
ANXA5	0.00579097	0.377037	6.34125e-09	2.02808e-06
IFLTD1	0.350802	0.945565	7.99843e-09	2.48895e-06
RALYL	0.738038	0.952092	9.09536e-09	2.55417e-06
RIMBP2	0.112806	0.83139	8.93221e-09	2.55417e-06
IQCA1	0.811251	0.952092	9.09424e-09	2.55417e-06
CCDC102B	0.317733	0.944652	8.44953e-09	2.55417e-06
GPNMB	0.199765	0.902714	1.14204e-08	3.09559e-06
SLITRK6	0.723323	0.952092	1.15611e-08	3.09559e-06
PAMR1	0.258063	0.934369	1.3182e-08	3.39766e-06
FMN2	0.14781	0.8771	1.32794e-08	3.39766e-06
PCDP1	0.503071	0.952092	1.76904e-08	4.42785e-06
CCDC89	0.519626	0.952092	1.915e-08	4.6912e-06
FILIP1	0.662618	0.952092	2.28166e-08	5.47298e-06
DIRAS2	0.189184	0.902113	2.40594e-08	5.65329e-06
FCER1G	0.0113679	0.466279	2.93412e-08	6.624e-06
RLN1	0.369061	0.945565	2.89016e-08	6.624e-06
TAC1	0.253793	0.933279	3.63872e-08	8.05673e-06
BNC1	0.276971	0.9371	3.75612e-08	8.15975e-06
MT1M	0.213023	0.910747	4.38932e-08	9.35872e-06
SULF1	0.287065	0.939117	4.78241e-08	1.00115e-05
FBXO43	0.826594	0.952092	4.97407e-08	1.02267e-05
IFNA2	0.103827	0.81324	5.18637e-08	1.03272e-05
MEIG1	0.144484	0.871128	5.20231e-08	1.03272e-05
S100A7A	0.0032349	0.329752	5.32948e-08	1.04003e-05
DZIP1	0.463218	0.952092	5.66841e-08	1.08773e-05
SLC5A7	0.213884	0.911366	7.29645e-08	1.37719e-05
CDHR3	0.345054	0.945565	7.78039e-08	1.44485e-05
LCA5	0.813735	0.952092	7.92349e-08	1.44807e-05
ARMC4	0.041208	0.65666	8.30842e-08	1.49469e-05
RGS22	0.503285	0.952092	9.42033e-08	1.64337e-05
CDKL2	0.411246	0.945565	9.33209e-08	1.64337e-05
ANXA10	0.456743	0.952092	1.00517e-07	1.71158e-05
CCL18	0.132963	0.856483	1.01086e-07	1.71158e-05
KIAA1211	0.0954478	0.794167	1.0966e-07	1.80369e-05
BMPR1B	0.240092	0.928222	1.0903e-07	1.80369e-05
BCL2L15	0.47508	0.952092	1.13452e-07	1.83978e-05
SHANK2	0.500392	0.952092	1.35848e-07	2.17237e-05
ARSJ	0.186814	0.90052	1.52717e-07	2.40868e-05
CSNK1G3	0.325168	0.944652	1.65175e-07	2.56995e-05
GLRB	0.225021	0.917978	2.04664e-07	3.10855e-05
ALG6	0.0270268	0.597453	2.06455e-07	3.10855e-05
CHST6	0.204144	0.902714	2.07891e-07	3.10855e-05
IFI30	0.0115794	0.466279	2.5277e-07	3.69497e-05
FBXO16	0.981242	0.955605	2.53528e-07	3.69497e-05
IL17F	0.118721	0.843589	2.64289e-07	3.80367e-05
RSPH4A	0.289504	0.939117	2.78382e-07	3.95704e-05
MAP1B	0.452576	0.952092	2.84759e-07	3.99832e-05
STOX1	0.37023	0.945565	2.91116e-07	4.03833e-05
KRTAP3-1	0.343622	0.945565	3.20114e-07	4.38772e-05
SPHKAP	0.19105	0.902113	3.51839e-07	4.76582e-05
MAP6	0.223973	0.916987	3.67192e-07	4.91595e-05
PWRN2	0.125591	0.851031	3.92557e-07	5.19513e-05
SPRR4	0.936418	0.954389	4.27962e-07	5.59933e-05
RBM24	0.274198	0.936144	4.35032e-07	5.62787e-05
PRSS12	0.231832	0.921076	4.49091e-07	5.7452e-05
SPARCL1	0.548444	0.952092	4.79191e-07	6.0629e-05
SFTPB	0.558459	0.952092	4.93224e-07	6.15687e-05
SRD5A2	0.257537	0.934331	4.97313e-07	6.15687e-05
FAM166B	0.0913485	0.785641	5.18953e-07	6.35643e-05
MARK1	0.229792	0.920543	5.26696e-07	6.38336e-05
PDZRN3	0.256561	0.933574	6.30569e-07	7.56266e-05
WDR78	0.358713	0.945565	6.72346e-07	7.98058e-05
ZNF114	0.217336	0.915146	7.08379e-07	8.23841e-05
B9D1	0.891413	0.952092	7.06781e-07	8.23841e-05
CORO2B	0.326694	0.944652	8.7687e-07	0.00010096
EFHD1	0.459832	0.952092	9.19138e-07	0.000104779
NEFL	0.181703	0.898115	9.37265e-07	0.000105798
PSG2	0.821248	0.952092	9.7601e-07	0.000109101
MS4A4A	0.183316	0.898115	9.91914e-07	0.000109813
HNF4G	0.157726	0.879091	1.06151e-06	0.000116398
COL21A1	0.423393	0.945565	1.17571e-06	0.000127705
TIGD3	0.00199968	0.279168	1.85033e-06	0.000199104
SFTA3	0.6509	0.952092	1.89966e-06	0.000202519
MAS1	0.302528	0.94258	2.01868e-06	0.000211295
PCDH15	0.741137	0.952092	2.01463e-06	0.000211295
SLC23A1	0.981694	0.955605	2.15943e-06	0.00022399
PACRG	0.610775	0.952092	2.18556e-06	0.000224677
OGN	0.0276587	0.603439	2.25772e-06	0.00023004
CYP4X1	0.960039	0.954916	2.4076e-06	0.00024316
LRRC46	0.520961	0.952092	2.51619e-06	0.000251918
HLA-F	0.139287	0.864179	2.57828e-06	0.000255908
IARS	0.0334545	0.628367	2.66444e-06	0.0002622
FBXO36	0.7467	0.952092	2.79979e-06	0.000270889
FAM161A	0.117431	0.841009	2.77965e-06	0.000270889
OR1D2	0.516281	0.952092	2.99357e-06	0.000287225
IQCH	0.557428	0.952092	3.08617e-06	0.000293662
DTHD1	0.215232	0.912583	3.489e-06	0.000329271
IGF1	0.00466462	0.358337	3.6135e-06	0.000335521
DNAJB13	0.41591	0.945565	3.60638e-06	0.000335521
PCDH7	0.527542	0.952092	3.69137e-06	0.00034001
KRTAP4-4	0.855362	0.952092	3.87496e-06	0.000354087
APOBEC4	0.3975	0.945565	3.93966e-06	0.000357164
ANKRD49	0.748556	0.952092	4.02474e-06	0.000362027
BEND6	0.544414	0.952092	4.33175e-06	0.000383648
IFNA10	0.185155	0.898115	4.31173e-06	0.000383648
GIPC2	0.355646	0.945565	4.47929e-06	0.000393687
IYD	0.326917	0.944652	4.72154e-06	0.000408738
SPAG6	0.837502	0.952092	4.69619e-06	0.000408738
LOC284688	0.794704	0.952092	5.15234e-06	0.000442704
IL19	0.0172942	0.520941	5.2689e-06	0.000446061
CACNG6	0.0547494	0.694243	5.23484e-06	0.000446061
DNAH12	0.528389	0.952092	5.47315e-06	0.00045997
LRPAP1	0.516732	0.952092	5.64075e-06	0.000470621
MUC15	0.908326	0.952653	5.77122e-06	0.000478042
PALMD	0.245984	0.928222	6.02495e-06	0.000495494
OR52A1	0.338812	0.945458	6.54815e-06	0.000534703
CCDC11	0.785925	0.952092	6.76544e-06	0.000548556
CLIC6	0.581828	0.952092	7.50849e-06	0.000604547
CNTN3	0.5563	0.952092	7.60642e-06	0.000608179
ASB3	0.313018	0.943834	7.96463e-06	0.000625577
IL20RA	0.374537	0.945565	7.88408e-06	0.000625577
STK33	0.457393	0.952092	7.98703e-06	0.000625577
SLC35A5	0.139718	0.864179	8.56274e-06	0.000661667
ADAM18	0.2599	0.934552	8.55081e-06	0.000661667
MGC16142	0.377432	0.945565	8.67755e-06	0.000666069
ANGPT1	0.00367239	0.338422	9.56788e-06	0.000729545
MDH1B	0.391914	0.945565	9.75757e-06	0.000739113
STEAP2	0.616862	0.952092	1.06503e-05	0.00079907
TTC29	0.594088	0.952092	1.06879e-05	0.00079907
PIH1D2	0.420867	0.945565	1.0835e-05	0.000804843
GPR158	0.17648	0.896542	1.1142e-05	0.000822344
FAM13C	0.524199	0.952092	1.16593e-05	0.000855041
DENND2C	0.581652	0.952092	1.19405e-05	0.000870118
PCDHB10	0.266817	0.935057	1.21142e-05	0.000871743
MYOZ1	0.200854	0.902714	1.2106e-05	0.000871743
MAGEL2	0.537438	0.952092	1.2217e-05	0.00087368
DNAJC5G	0.729195	0.952092	1.23663e-05	0.0008789
SLC41A2	0.00246702	0.299169	1.27137e-05	0.000898046
HIST1H4C	0.926686	0.953886	1.28682e-05	0.000903412
RASSF9	0.775345	0.952092	1.30778e-05	0.000912567
KIAA1377	0.132485	0.856483	1.3357e-05	0.000920886
EFCAB1	0.842845	0.952092	1.33316e-05	0.000920886
TAF1L	0.961769	0.954916	1.43067e-05	0.000980492
PRR15L	0.479968	0.952092	1.46437e-05	0.000997647
LCLAT1	0.0895286	0.779964	1.47844e-05	0.000999553
ZC3HAV1L	0.958255	0.954916	1.48453e-05	0.000999553
CYP26A1	0.0141141	0.505535	1.63537e-05	0.00109471
HLA-DPA1	0.29547	0.940393	1.68601e-05	0.00112209
HYDIN	0.238055	0.927375	1.70568e-05	0.00112866
DNAH5	0.235431	0.925368	1.85278e-05	0.00121206
OR51B4	0.606165	0.952092	1.84967e-05	0.00121206
WBP2NL	0.199216	0.902714	1.95172e-05	0.00126957
CPB1	0.358062	0.945565	2.02724e-05	0.00131055
ZNF221	0.205826	0.902985	2.03749e-05	0.00131055
PLEKHG3	0.0246826	0.582685	2.11916e-05	0.00135551
SLC13A3	0.686168	0.952092	2.13294e-05	0.00135679
SF3B4	0.730974	0.952092	2.16196e-05	0.00136281
CCL23	0.0541097	0.694243	2.16608e-05	0.00136281
TMEM170A	0.823036	0.952092	2.19169e-05	0.00137143
ABCB9	0.137236	0.862859	2.25893e-05	0.00140586
IPPK	0.020774	0.544568	2.33223e-05	0.00144368
MAP9	0.565294	0.952092	2.35765e-05	0.00145161
HSD3B1	0.115426	0.836684	2.39189e-05	0.00146486
TCTN3	0.0577539	0.704961	2.49759e-05	0.0015215
PEX5L	0.126324	0.851031	2.56264e-05	0.00155291
RNF2	0.337258	0.94503	2.59674e-05	0.00156534
SMR3A	0.402302	0.945565	2.68823e-05	0.00161205
GABRB1	0.0877505	0.776862	2.78142e-05	0.00165929
ADH6	0.596	0.952092	2.93068e-05	0.00172157
ENKUR	0.824173	0.952092	2.92073e-05	0.00172157
GSTA3	0.323192	0.944652	2.91904e-05	0.00172157
ZNF233	0.813995	0.952092	3.19347e-05	0.00186642
CNTN5	0.484145	0.952092	3.48509e-05	0.00202302
TDRG1	0.981798	0.955605	3.49656e-05	0.00202302
FSIP1	0.516601	0.952092	3.71287e-05	0.00213743
ZNF720	0.0636382	0.728016	3.78173e-05	0.00216624
OCA2	0.943241	0.954389	3.8828e-05	0.00221313
PCM1	0.433509	0.945565	4.04638e-05	0.00229501
LRRC10B	0.713841	0.952092	4.13832e-05	0.00233565
GPR137B	0.0240984	0.576075	4.18415e-05	0.00234999
IGFL2	0.240504	0.928222	4.34485e-05	0.0024284
TMEM33	0.0539566	0.694243	4.65444e-05	0.00258887
TCTEX1D2	0.669479	0.952092	4.8254e-05	0.00267106
AGT	0.862574	0.952092	4.95293e-05	0.00272853
CAPN8	0.615199	0.952092	5.03635e-05	0.00276127
OR10A5	0.394533	0.945565	5.25138e-05	0.00286553
SASS6	0.0265282	0.5955	5.37276e-05	0.00291793
TIPIN	0.138223	0.864179	5.58388e-05	0.00301835
LUM	0.149345	0.877218	5.64782e-05	0.00303231
OR1A1	0.66611	0.952092	5.66238e-05	0.00303231
PRKG2	0.227277	0.919935	5.69613e-05	0.00303626
AGBL2	0.419809	0.945565	5.72373e-05	0.00303692
CD84	0.015606	0.513797	5.77721e-05	0.00305123
EMX2OS	0.271375	0.936144	5.89735e-05	0.00308637
NDE1	0.00842944	0.418167	5.8758e-05	0.00308637
CD2AP	0.528082	0.952092	6.23353e-05	0.00324754
ZNF259	0.0738966	0.739885	6.40439e-05	0.00332153
TCAM1P	0.680963	0.952092	6.55234e-05	0.00334802
RAB11FIP2	0.360902	0.945565	6.49212e-05	0.00334802
MLH1	0.00305591	0.317508	6.5672e-05	0.00334802
PTPRG	0.776447	0.952092	6.57179e-05	0.00334802
PIK3C3	0.288159	0.939117	6.64576e-05	0.00337079
HEPACAM2	0.815193	0.952092	7.03617e-05	0.00355316
DYDC1	0.283861	0.938558	7.14221e-05	0.00359096
DSC3	0.160418	0.883638	7.338e-05	0.00365853
PLCH1	0.343617	0.945565	7.34016e-05	0.00365853
TTL	0.0382703	0.646103	7.37683e-05	0.00366096
IKBIP	0.0431503	0.663325	7.63671e-05	0.00376407
CTH	0.82215	0.952092	7.70134e-05	0.00376407
PLA2G7	0.0496797	0.679012	7.71538e-05	0.00376407
COL23A1	0.134196	0.857944	7.67144e-05	0.00376407
DNAH3	0.860929	0.952092	7.94554e-05	0.00386001
SLC17A8	0.872079	0.952092	8.15457e-05	0.00392841
IFT80	0.406714	0.945565	8.14023e-05	0.00392841
WDR37	0.305767	0.943511	8.56714e-05	0.00410996
DIO1	0.789921	0.952092	8.67396e-05	0.00412682
LGALS13	0.081457	0.763662	8.67222e-05	0.00412682
RAB3GAP2	0.275505	0.936144	8.73959e-05	0.00414093
IL33	0.514817	0.952092	8.86604e-05	0.00418363
TNS3	0.0205904	0.543551	9.04196e-05	0.00424923
MIER2	0.203873	0.902714	9.19207e-05	0.00428479
RGS5	0.512781	0.952092	9.17362e-05	0.00428479
ROBO2	0.155	0.878059	9.25307e-05	0.00429583
PRPF38B	0.142327	0.86822	9.30124e-05	0.00430086
GRAMD2	0.441045	0.94899	9.3517e-05	0.00430689
SF3A2	0.255739	0.933353	9.68579e-05	0.00444298
HERC4	0.023289	0.570184	0.000100189	0.00453111
RRN3	0.134304	0.858015	9.92174e-05	0.00453111
PSG5	0.717725	0.952092	0.000100353	0.00453111
ALG2	0.0260268	0.589523	9.96557e-05	0.00453111
CHL1	0.992353	0.956375	0.00010923	0.00487456
SALL3	0.169902	0.890344	0.000108715	0.00487456
RBMXL1	0.61428	0.952092	0.000109197	0.00487456
UBN1	0.000811972	0.245605	0.000110569	0.00491528
HHLA2	0.334484	0.944652	0.000113201	0.0050129
DPCR1	0.720029	0.952092	0.000113883	0.00502381
MRGPRX3	0.306565	0.943511	0.000116771	0.00511607
CWH43	0.451682	0.952092	0.000116863	0.00511607
SYCP1	0.5936	0.952092	0.000119866	0.00522764
ATXN3	0.529242	0.952092	0.000121944	0.00529819
SERPINA12	0.0658457	0.728899	0.000124181	0.00531546
KRT1	0.572015	0.952092	0.000123526	0.00531546
MAP3K7	0.0988402	0.798342	0.000123682	0.00531546
CENPO	0.883107	0.952092	0.000124188	0.00531546
CABIN1	0.00352054	0.336282	0.000128145	0.00538473
P2RX4	0.0211671	0.548294	0.000126706	0.00538473
GON4L	0.586207	0.952092	0.000127483	0.00538473
UBE4A	0.296472	0.940393	0.000126757	0.00538473
CD44	0.00837272	0.418167	0.000128082	0.00538473
CNTD1	0.408184	0.945565	0.000131811	0.00551864
PCDHB16	0.874169	0.952092	0.000133605	0.00555338
TEKT1	0.371522	0.945565	0.000133148	0.00555338
GYPB	0.708196	0.952092	0.000135681	0.00559925
PSAP	0.0477142	0.678776	0.000135262	0.00559925
CLU	0.124508	0.851031	0.000138892	0.00571125
COLEC10	0.177559	0.897005	0.00013949	0.00571545
NEGR1	0.563187	0.952092	0.000142528	0.00581919
EEF2	0.00442194	0.356102	0.000143507	0.00583847
ATP1A1	0.00105645	0.258948	0.000145855	0.00591313
TOB2	0.628265	0.952092	0.000148557	0.0059849
IRF2BP1	0.922223	0.953504	0.000148665	0.0059849
PPP6C	0.335826	0.944652	0.000149531	0.00599878
DMRT3	0.5936	0.952092	0.00015311	0.00612104
CHP2	0.358678	0.945565	0.000156751	0.00624492
MBD3L1	0.468022	0.952092	0.000160897	0.00638798
TRIM44	0.0668209	0.733487	0.000161504	0.00639005
MRAP2	0.191378	0.902113	0.000167343	0.00659837
GNA12	0.0103253	0.455454	0.000170941	0.00671725
FGFBP2	0.00385092	0.345925	0.000172725	0.00676428
EYA4	0.465945	0.952092	0.000174361	0.00680519
PTPRZ1	0.616721	0.952092	0.000176675	0.00687222
FAM91A1	0.245585	0.928222	0.000182145	0.00706113
INTS4	0.766121	0.952092	0.000184015	0.0071097
HIST1H1T	0.152842	0.878059	0.000186463	0.00718016
MAN2A1	0.0874821	0.776862	0.000187734	0.00720502
PABPC4	0.0323949	0.622447	0.000189522	0.00724949
TSNAX	0.368424	0.945565	0.000199484	0.00760526
CST2	0.327849	0.944652	0.00020251	0.00769514
TAOK1	0.171848	0.891413	0.000205992	0.0078017
MNS1	0.363634	0.945565	0.000207234	0.007823
SCGB2A2	0.348944	0.945565	0.00020897	0.00786277
SDF4	0.0508919	0.684802	0.000213017	0.00798894
HNF1B	0.214564	0.912069	0.000219361	0.00820016
LPP	0.117746	0.84171	0.000222674	0.00829708
PPP2R5A	0.208249	0.905805	0.000224174	0.00832601
ZCCHC7	0.0471475	0.677088	0.000227462	0.00842096
C1QC	0.40073	0.945565	0.000228338	0.00842628
THSD7A	0.1127	0.831168	0.000234107	0.00852983
MAMSTR	0.226845	0.919417	0.000232802	0.00852983
ABCC1	0.0422834	0.659624	0.00023347	0.00852983
BRE	0.530231	0.952092	0.000233056	0.00852983
NRBP1	0.418368	0.945565	0.000235665	0.00854174
BOD1	0.0199707	0.54096	0.000235917	0.00854174
OR1G1	0.415498	0.945565	0.00023857	0.00861069
TMEM98	0.980904	0.955605	0.000243464	0.00875986
SLC27A2	0.127886	0.852072	0.000245395	0.00880186
ABHD6	0.171989	0.891826	0.000253852	0.00907692
TIMP4	0.184602	0.898115	0.000255095	0.00909312
IFT57	0.149312	0.877218	0.000257591	0.00915375
TBRG1	0.559054	0.952092	0.000260597	0.00923206
CHST9	0.884782	0.952092	0.000262254	0.00926226
NCL	0.0812273	0.762908	0.000264506	0.00930973
ATF7IP	0.00152783	0.271544	0.000265215	0.00930973
MPZL1	0.307967	0.943511	0.000273009	0.00955419
BRCA1	0.00127169	0.260052	0.000274623	0.00958156
MSH4	0.161503	0.884551	0.000279881	0.00973552
MAP1A	0.147177	0.876035	0.000287482	0.00996977
CYP2B6	0.00366982	0.338422	0.000290243	0.00999563
TCTEX1D1	0.559335	0.952092	0.000289925	0.00999563
TBCCD1	0.038787	0.650688	0.000290832	0.00999563
TPM3	0.960243	0.954916	0.000292946	0.0100383
FKBP4	0.344503	0.945565	0.000293863	0.0100399
GATA6	0.606596	0.952092	0.000295051	0.0100506
GABRA1	0.0874327	0.776862	0.000298108	0.0101248
DUS1L	0.199746	0.902714	0.000299907	0.0101559
SLC4A2	0.0184088	0.529264	0.00031241	0.0105483
GRM7	0.340697	0.945565	0.00031392	0.0105642
GKN1	0.178083	0.897627	0.000314716	0.0105642
LGMN	0.0327035	0.624768	0.000320454	0.0107256
BBOX1	0.915871	0.953112	0.000324882	0.0108423
GPR52	0.44285	0.949171	0.000329977	0.0109805
RNF182	0.0536063	0.694243	0.000333184	0.0109919
NBLA00301	0.0652925	0.728374	0.000332114	0.0109919
SLC25A21	0.30789	0.943511	0.000332862	0.0109919
RARS	0.197282	0.902113	0.000340483	0.0112006
RAG2	0.348302	0.945565	0.00034897	0.0114471
TRIT1	0.460728	0.952092	0.000350968	0.0114799
UBR3	0.0609902	0.721107	0.000353101	0.0114963
ACTB	0.15255	0.878059	0.000353466	0.0114963
LOC728819	0.819398	0.952092	0.000354821	0.0115078
EFCAB6	0.58342	0.952092	0.000357189	0.0115521
CFL1	0.44126	0.94899	0.000370203	0.011938
UTP6	0.393319	0.945565	0.000371193	0.011938
VHL	0.441525	0.94899	0.000377154	0.0120959
HMGXB3	0.0259692	0.589523	0.000383928	0.0122789
LIPA	0.213851	0.911366	0.000392011	0.0125027
SERPINA3	0.102371	0.810926	0.000395936	0.012593
STX2	0.0166382	0.517449	0.000399139	0.0126599
KRT25	0.541867	0.952092	0.00040534	0.0128213
SYT2	0.700272	0.952092	0.000408919	0.0128983
KRT5	0.106517	0.820005	0.000410015	0.0128983
LDHAL6A	0.161429	0.884551	0.000411772	0.0129182
TEX9	0.490388	0.952092	0.000420361	0.0131454
TAC3	0.834597	0.952092	0.000421295	0.0131454
MIA2	0.174701	0.894614	0.00042301	0.0131632
KIAA1598	0.0748781	0.740918	0.000427438	0.0132652
PCDHB3	0.548947	0.952092	0.000430454	0.0133228
ADCY3	0.864613	0.952092	0.000438202	0.0135263
LPHN3	0.0982107	0.79753	0.000443046	0.0136392
CCBE1	0.700725	0.952092	0.000446348	0.0137043
IFT122	0.380307	0.945565	0.000449192	0.0137549
SPTA1	0.541192	0.952092	0.000455472	0.0138976
DNER	0.268639	0.936144	0.000456267	0.0138976
OR2J2	0.222236	0.916837	0.000458509	0.0139291
UCMA	0.0335142	0.628673	0.000462596	0.0140162
DEFB125	0.221071	0.916837	0.000465753	0.0140517
G6PC	0.571274	0.952092	0.000466207	0.0140517
WFDC6	0.39909	0.945565	0.000472374	0.0141781
CST1	0.416741	0.945565	0.000472863	0.0141781
CPEB2	0.046602	0.675946	0.000476435	0.0142481
PTBP1	0.0152951	0.511332	0.000479411	0.0142999
GOLGA1	0.313644	0.944203	0.000494207	0.0147032
ZMYND10	0.326016	0.944652	0.000496394	0.0147302
NPHS2	0.0718227	0.734976	0.00049865	0.0147591
COL3A1	0.243435	0.928222	0.000510594	0.0150738
MT4	0.693958	0.952092	0.000514413	0.0151478
IL8	0.279434	0.938334	0.000526373	0.0154604
OR5I1	0.792981	0.952092	0.000537905	0.0157189
DNAI2	0.180131	0.898115	0.000537486	0.0157189
PDE6H	0.168845	0.888855	0.000552381	0.0161011
NUP50	0.151133	0.877587	0.000557758	0.0161555
ZNF451	0.465834	0.952092	0.000559862	0.0161555
NR2F2	0.95448	0.95464	0.000557275	0.0161555
DOCK7	0.514071	0.952092	0.000558995	0.0161555
CCDC43	0.0347003	0.630179	0.00057519	0.0165564
PCDH20	0.250229	0.933118	0.000578729	0.0166167
DSG3	0.0526922	0.690838	0.000587486	0.0168261
HTR5A	0.531244	0.952092	0.000598675	0.0171041
FBL	0.22489	0.917885	0.000600287	0.0171077
NSUN3	0.142668	0.868683	0.000611145	0.0173741
HTRA4	0.0329715	0.626798	0.000627725	0.0178015
SLC16A10	0.0484049	0.678776	0.000638086	0.0179763
SLC2A10	0.620439	0.952092	0.000640134	0.0179763
USP8	0.336335	0.944652	0.000639876	0.0179763
SCAMP1	0.189536	0.902113	0.000637379	0.0179763
CLEC3A	0.284877	0.938753	0.000643275	0.0180206
NKAIN3	0.711343	0.952092	0.000644875	0.0180215
TMEM190	0.20904	0.906801	0.000650317	0.0180858
CPVL	0.0922008	0.785641	0.000649377	0.0180858
LOC100271722	0.788819	0.952092	0.00065866	0.0181425
RNF180	0.0780675	0.751431	0.000657571	0.0181425
HLA-DRA	0.339088	0.945565	0.000656147	0.0181425
GCNT4	0.873245	0.952092	0.00065774	0.0181425
CRISP2	0.660509	0.952092	0.00066225	0.0181979
CNNM3	0.65433	0.952092	0.000666697	0.0182765
MRAS	0.071109	0.734976	0.000683872	0.0187028
LOC100130331	0.0993191	0.800232	0.000685546	0.0187041
BTG4	0.235076	0.925205	0.000689304	0.0187622
MS4A2	0.0309788	0.61614	0.000696969	0.0189
ZNF204P	0.835971	0.952092	0.000697652	0.0189
PURG	0.534802	0.952092	0.000702008	0.0189734
ANGEL2	0.537797	0.952092	0.00070476	0.0190032
DNAH9	0.26558	0.934552	0.000719123	0.0193452
DCN	0.927682	0.953886	0.000729736	0.0195394
MRPS22	0.120305	0.844758	0.000729466	0.0195394
HNRNPAB	0.27261	0.936144	0.000734821	0.0196299
FIBIN	0.372211	0.945565	0.000737468	0.019655
DAB2	0.129919	0.856004	0.000750645	0.01996
CDC20B	0.539701	0.952092	0.000757737	0.0201021
NACC2	0.189033	0.902113	0.000785863	0.0208003
MTCH2	0.0352379	0.630536	0.000794079	0.0209216
ZNF580	0.0752141	0.741302	0.000793638	0.0209216
ASPSCR1	0.523643	0.952092	0.000802043	0.0210832
IFNB1	0.0624953	0.723094	0.00081811	0.0214566
PCDHB5	0.58622	0.952092	0.00082531	0.0215962
CLDN16	0.183766	0.898115	0.000847656	0.0220806
RYR3	0.0330069	0.626798	0.00084648	0.0220806
LOC344595	0.107871	0.821406	0.000854828	0.0222172
PXT1	0.014453	0.507974	0.000859815	0.0222964
MOGAT3	0.563263	0.952092	0.000865	0.0223303
MINPP1	0.161242	0.884428	0.000863944	0.0223303
APAF1	0.0283571	0.606187	0.000868267	0.0223645
HDGFRP3	0.0767868	0.74783	0.000878792	0.0225851
ADCY6	0.57852	0.952092	0.000883636	0.022659
NAT1	0.421795	0.945565	0.000890141	0.0227751
WSB2	5.66364e-05	0.178346	0.00089645	0.0228856
MRPL18	0.608557	0.952092	0.000902964	0.0230009
ITPR2	0.19666	0.902113	0.000909184	0.0231082
DYNC1I1	0.118877	0.843589	0.000922755	0.0234015
PARVA	0.843588	0.952092	0.000927194	0.0234331
RBM18	0.963881	0.954916	0.000928071	0.0234331
VTCN1	0.718759	0.952092	0.00093366	0.0235226
TSPYL5	0.0480649	0.678776	0.000947363	0.0237639
ZNF518A	0.259958	0.934552	0.000945797	0.0237639
MGAT2	0.0175609	0.523546	0.000953897	0.0238742
RPS16	0.046226	0.67594	0.00095591	0.0238742
PUF60	0.0218417	0.56081	0.000959857	0.0239209
ARPP21	0.338334	0.945398	0.000964578	0.023977
SLC24A2	0.042508	0.660787	0.000966273	0.023977
PPIP5K2	0.0576344	0.704961	0.000969229	0.0239986
PSG11	0.202839	0.902714	0.00097351	0.0240529
WDR16	0.761644	0.952092	0.000984799	0.0241875
TSTD2	0.133089	0.856483	0.000987359	0.0241875
PCLO	0.300261	0.94059	0.000986667	0.0241875
IL17A	0.458056	0.952092	0.000982351	0.0241875
PARVB	0.00442318	0.356102	0.000991384	0.024211
ATP1B3	0.0309113	0.61614	0.000992523	0.024211
SUSD4	0.408655	0.945565	0.000995203	0.024225
TSGA10	0.833654	0.952092	0.00100125	0.0243208
SERPINA10	0.120917	0.845339	0.0010183	0.0246827
FBXO15	0.749859	0.952092	0.00102446	0.0247801
NXT1	0.326711	0.944652	0.00102972	0.0248549
ELAVL2	0.19217	0.902113	0.0010495	0.0252135
LRRC36	0.41885	0.945565	0.00105114	0.0252135
KRTAP4-12	0.992953	0.956375	0.00104883	0.0252135
PTPRF	0.827669	0.952092	0.0010574	0.0252583
MAGI1	0.975841	0.955239	0.00105722	0.0252583
TPPP3	0.401208	0.945565	0.00106879	0.025425
SNAP23	0.22833	0.920543	0.00106703	0.025425
ANKFN1	0.340118	0.945565	0.00107616	0.0254948
GSG1	0.118993	0.843589	0.00107552	0.0254948
HMGCS2	0.334958	0.944652	0.00108327	0.0255582
ZCCHC2	0.0538831	0.694243	0.00108179	0.0255582
SPATA4	0.507406	0.952092	0.00109996	0.0258734
DPYS	0.111144	0.829193	0.00110112	0.0258734
CDH10	0.795822	0.952092	0.00113826	0.0262112
GABARAP	0.383631	0.945565	0.00112802	0.0262112
CRYBB1	0.151517	0.877587	0.00113536	0.0262112
SETD2	0.00528104	0.374027	0.00113712	0.0262112
NANOS1	0.542072	0.952092	0.00112692	0.0262112
PZP	0.0866306	0.776862	0.00113519	0.0262112
AGXT2L1	0.135607	0.860149	0.00113725	0.0262112
TAF9	0.00479729	0.360891	0.00112748	0.0262112
MADCAM1	0.284137	0.938558	0.00112422	0.0262112
MMP20	0.276007	0.936252	0.00112789	0.0262112
RAG1	0.0933211	0.787312	0.0011409	0.0262193
LOC158376	0.32717	0.944652	0.00114446	0.0262489
DDX50	0.514891	0.952092	0.00114911	0.0263031
GABRA4	0.639612	0.952092	0.00115585	0.0264048
LPXN	0.0791074	0.754145	0.00117243	0.0267306
PTTG2	0.0117673	0.466279	0.00118489	0.0269081
DNAH2	0.735231	0.952092	0.00118449	0.0269081
LOC157381	0.0876601	0.776862	0.0011899	0.0269518
COL24A1	0.468796	0.952092	0.00119302	0.0269518
CD163	0.232593	0.922938	0.00119384	0.0269518
MAEL	0.980122	0.955605	0.00119774	0.0269869
CALML4	0.0723905	0.736547	0.00120938	0.027196
PRKD3	0.269612	0.936144	0.001212	0.0272018
EYA1	0.922256	0.953504	0.00121685	0.0272303
SPAG16	0.760393	0.952092	0.001218	0.0272303
MS4A7	0.130877	0.856483	0.00122311	0.0272917
LOC415056	0.421	0.945565	0.00123111	0.0273113
CNOT6	0.52134	0.952092	0.00122955	0.0273113
GSTO1	0.114067	0.834205	0.00122943	0.0273113
SMC3	0.860758	0.952092	0.00123815	0.0274147
GLB1L2	0.402341	0.945565	0.00124441	0.0275005
ADH7	0.789925	0.952092	0.00126166	0.0278283
SLITRK1	0.246655	0.928222	0.00128251	0.0282339
OPN3	0.568581	0.952092	0.00128728	0.0282849
ADRBK2	0.274337	0.936144	0.00129122	0.0282928
ZNF286A	0.372631	0.945565	0.00129255	0.0282928
ANK3	0.806011	0.952092	0.00131731	0.028772
DCTN4	0.702899	0.952092	0.00131944	0.028772
PCGF5	0.122048	0.847043	0.0013253	0.0288451
CLOCK	0.192489	0.902113	0.00133733	0.029052
CYP4Z1	0.956726	0.954916	0.0013513	0.0293002
CREBL2	0.142232	0.86822	0.00137838	0.0298219
TOR1AIP2	0.00427392	0.350583	0.00138054	0.0298219
GRIA2	0.166548	0.887689	0.00138665	0.0298418
GZF1	0.0980517	0.79753	0.00138632	0.0298418
CCDC114	0.746762	0.952092	0.00139539	0.0299739
PPP1R1B	0.00466383	0.358337	0.00139942	0.0300045
NME1	0.0388116	0.650688	0.00140794	0.0300347
CRNKL1	0.14102	0.866447	0.00140824	0.0300347
PLXDC1	0.203232	0.902714	0.00140865	0.0300347
KLHL7	0.666179	0.952092	0.00141151	0.0300401
CREG1	0.123945	0.850051	0.00142556	0.030283
CWF19L2	0.093918	0.789547	0.0014479	0.0306158
ACSBG1	0.182826	0.898115	0.00144523	0.0306158
ASF1B	0.0034001	0.335824	0.0014492	0.0306158
HELQ	0.693584	0.952092	0.00146525	0.0308982
KERA	0.457807	0.952092	0.00146907	0.030922
TSNAXIP1	0.230534	0.920543	0.00147799	0.031053
IFNA21	0.0895478	0.779964	0.00148152	0.0310706
RNF115	0.370147	0.945565	0.00149744	0.0313472
CDK4	0.0570292	0.704961	0.00153854	0.0317195
ACVR1C	0.285735	0.939117	0.00152786	0.0317195
SYNPR	0.888595	0.952092	0.00154828	0.0317195
TRAM1L1	0.468064	0.952092	0.00152916	0.0317195
MBL2	0.633243	0.952092	0.001539	0.0317195
TTC12	0.499913	0.952092	0.0015448	0.0317195
CYP20A1	0.00121973	0.258948	0.00153784	0.0317195
WIPF3	0.482753	0.952092	0.00152325	0.0317195
ZDHHC11	0.24631	0.928222	0.00153159	0.0317195
EDEM3	0.0945117	0.790848	0.00154269	0.0317195
HERC1	0.0349793	0.630179	0.0015456	0.0317195
ACPL2	0.571744	0.952092	0.00152779	0.0317195
IAH1	0.106792	0.820381	0.00155468	0.0317377
VIM	0.0750674	0.741082	0.00155334	0.0317377
NALCN	0.411847	0.945565	0.00156588	0.0319097
IREB2	0.748921	0.952092	0.00157091	0.0319298
SGIP1	0.201834	0.902714	0.00157241	0.0319298
LPGAT1	0.0591541	0.709216	0.00157882	0.0320036
ZNF521	0.00869511	0.421866	0.00159113	0.0321963
NUP214	0.000268353	0.183679	0.00160583	0.0324369
TNFSF11	0.0594901	0.710312	0.00161203	0.032505
PIP4K2B	0.871165	0.952092	0.00161867	0.0325819
LANCL2	0.0237561	0.572951	0.00163585	0.0328702
CDC14C	0.325387	0.944652	0.00164395	0.0329753
FOXE1	0.189042	0.902113	0.00165339	0.0329894
FPR3	0.426733	0.945565	0.0016586	0.0329894
PLA2G10	0.465477	0.952092	0.00165898	0.0329894
INA	0.961184	0.954916	0.00165455	0.0329894
NRXN3	0.566273	0.952092	0.00164956	0.0329894
ST6GAL2	0.0941453	0.790115	0.00169692	0.0336858
CHRNB3	0.0746697	0.740918	0.00171495	0.0339851
KCTD16	0.337114	0.94503	0.00172337	0.0340933
CTSD	0.132855	0.856483	0.00172649	0.0340964
MSLN	0.747262	0.952092	0.00174592	0.0341869
SIGLEC11	0.651204	0.952092	0.00174441	0.0341869
GPR125	0.17921	0.897627	0.00174344	0.0341869
PAPD4	0.343634	0.945565	0.00174257	0.0341869
UROD	0.188189	0.901306	0.00174108	0.0341869
PRDM5	0.00454566	0.358337	0.00176276	0.0344581
POLR3C	0.215065	0.912301	0.00177238	0.0345874
LECT2	0.240255	0.928222	0.00179083	0.0348884
LOR	0.103248	0.81159	0.00181012	0.0352045
ADSL	0.105165	0.816166	0.00182507	0.0353874
ALG5	0.165254	0.887149	0.00182676	0.0353874
ASNS	0.0655033	0.728714	0.00182874	0.0353874
ZNF789	0.516262	0.952092	0.0018358	0.0354644
CCT8L2	0.0886408	0.778101	0.00184183	0.0355213
FAM83B	0.495206	0.952092	0.00187513	0.0361031
SLC38A11	0.357796	0.945565	0.00189183	0.0363637
WDR63	0.585831	0.952092	0.00190698	0.0365938
LDOC1L	0.156392	0.878059	0.0019155	0.0366963
PMP22	0.034485	0.630179	0.00192133	0.0367467
CALCR	0.141085	0.866447	0.0019607	0.0374376
KLK5	0.226606	0.919337	0.00196865	0.0375271
PRKAA1	0.550784	0.952092	0.00197648	0.037614
GABRG1	0.384665	0.945565	0.00199029	0.0377556
RP1	0.711528	0.952092	0.00199047	0.0377556
OR51E1	0.617053	0.952092	0.00199426	0.0377558
CCDC39	0.494069	0.952092	0.00200032	0.0377558
ZNF236	0.997168	0.956479	0.00199859	0.0377558
REXO1	0.759063	0.952092	0.00201021	0.0377568
BEND5	0.468205	0.952092	0.00200536	0.0377568
MFSD5	0.126603	0.851031	0.00200922	0.0377568
HSD3B7	0.242115	0.928222	0.00203428	0.0381465
SLC6A13	0.731444	0.952092	0.00204404	0.0382673
LAMP1	0.0659667	0.728899	0.0020541	0.0383932
GLTSCR2	0.21842	0.915432	0.00208707	0.0388831
RET	0.0210728	0.548275	0.00208458	0.0388831
CLDN3	0.568465	0.952092	0.0020946	0.0389604
WDR54	0.341831	0.945565	0.00211781	0.0393286
GNAO1	0.51324	0.952092	0.00212353	0.0393714
PPAPDC1A	0.0352003	0.630536	0.00213854	0.0395079
MRPL15	0.088266	0.778101	0.00214119	0.0395079
OSTC	0.0746237	0.740918	0.00213811	0.0395079
TMEM138	0.0557388	0.701277	0.00218551	0.0402611
DLG4	0.868844	0.952092	0.00219963	0.0402924
DPYSL2	0.0867491	0.776862	0.00220471	0.0402924
RGL1	0.0396862	0.65627	0.00220055	0.0402924
TRNT1	0.272652	0.936144	0.00220273	0.0402924
TMEM133	0.734248	0.952092	0.00220162	0.0402924
AOX1	0.470282	0.952092	0.00220839	0.0402958
ZPLD1	0.327116	0.944652	0.00222216	0.0403552
CCDC96	0.898432	0.952092	0.00222108	0.0403552
TAS2R16	0.595112	0.952092	0.0022167	0.0403552
SNHG4	0.298911	0.94059	0.0022378	0.0405752
TNFRSF19	0.520218	0.952092	0.00224695	0.0406771
MAPRE2	0.623389	0.952092	0.00225431	0.0406823
EIF4A3	0.273625	0.936144	0.00225336	0.0406823
LHFPL2	0.0435117	0.665224	0.00226753	0.040857
KCNV2	0.178581	0.897627	0.00228368	0.0410195
MFSD1	0.0782697	0.751431	0.00228357	0.0410195
GHR	0.883526	0.952092	0.00228829	0.0410383
CCDC152	0.82263	0.952092	0.00230592	0.0412902
SPINT3	0.589458	0.952092	0.00231534	0.0413303
CRTAM	0.174253	0.894069	0.00231209	0.0413303
CBX7	2.58973e-05	0.178346	0.00234478	0.0417911
ANKRD18A	0.739367	0.952092	0.00235202	0.0418552
MYLK4	0.613566	0.952092	0.00236954	0.0420386
PCDHB14	0.409597	0.945565	0.00237328	0.0420386
MTERFD3	0.20985	0.907874	0.00237033	0.0420386
DFNA5	0.00548125	0.377037	0.00238139	0.0420529
SUSD1	0.375638	0.945565	0.00237794	0.0420529
MAPK10	0.40737	0.945565	0.00239525	0.0422329
SLC17A4	0.524365	0.952092	0.00241484	0.0423616
IPO5	0.11428	0.834205	0.00241035	0.0423616
PPP1R12B	0.00262345	0.30148	0.00241436	0.0423616
PIGG	0.46336	0.952092	0.00242462	0.0423616
MTMR6	0.353562	0.945565	0.00242379	0.0423616
MYLK3	0.305355	0.943511	0.00242181	0.0423616
WDR66	0.475652	0.952092	0.00242988	0.042389
SULT2A1	0.348219	0.945565	0.00243361	0.0423899
TMEM170B	0.0867429	0.776862	0.00244311	0.0424911
SLC13A1	0.392713	0.945565	0.00247156	0.0428609
RASL11B	0.664369	0.952092	0.00247181	0.0428609
SHMT2	0.423294	0.945565	0.00247703	0.0428868
FCHO2	0.119438	0.844248	0.00250601	0.0433232
ZNF836	0.816267	0.952092	0.00251107	0.0433457
RALBP1	0.000696786	0.245605	0.00252181	0.0434009
ZNF681	0.557774	0.952092	0.00251905	0.0434009
FLVCR2	0.269322	0.936144	0.00254297	0.0436347
ZNF876P	0.837369	0.952092	0.00254158	0.0436347
OSTM1	0.776585	0.952092	0.00261887	0.0448036
IL7R	0.148247	0.8771	0.0026158	0.0448036
TXNDC15	0.160311	0.883638	0.00262492	0.0448404
PHYH	0.254166	0.933279	0.0026341	0.0449306
SLC35A1	0.267998	0.935798	0.00264264	0.0450096
DGKB	0.799045	0.952092	0.0026674	0.0452305
RFTN1	0.0135305	0.497637	0.00266645	0.0452305
XPO4	0.277706	0.938176	0.0026632	0.0452305
SSPN	0.26133	0.934552	0.00269289	0.0455956
TMEM106A	0.023641	0.572074	0.00271237	0.0457541
OR8G1	0.140348	0.864591	0.00271417	0.0457541
OVOL1	0.330828	0.944652	0.00270686	0.0457541
FLJ14107	0.335408	0.944652	0.00273877	0.0461012
RNF17	0.552069	0.952092	0.00274901	0.046206
DEFA6	0.658541	0.952092	0.00277659	0.0465618
BLMH	0.119834	0.844248	0.00278225	0.0465618
JRKL	0.480486	0.952092	0.00278489	0.0465618
ACVR1	0.044728	0.673226	0.00278635	0.0465618
LETM2	0.0145632	0.507974	0.00279111	0.0465738
SAMM50	0.544377	0.952092	0.00280643	0.0467018
HOXC11	0.807298	0.952092	0.00280954	0.0467018
TMEM67	0.731363	0.952092	0.00281096	0.0467018
OR8G2	0.366864	0.945565	0.00282079	0.0467921
KRT20	0.374874	0.945565	0.00282452	0.0467921
GPC2	0.134425	0.858015	0.00283884	0.0469043
NCALD	0.0974015	0.79753	0.00283943	0.0469043
PPAPDC1B	0.0115617	0.466279	0.00284624	0.0469494
GABRG3	0.332455	0.944652	0.00285762	0.0469779
PCDHB12	0.615729	0.952092	0.00285598	0.0469779
FZD3	0.425976	0.945565	0.00286022	0.0469779
IGFBP5	0.621278	0.952092	0.00287464	0.0471324
GP6	0.270084	0.936144	0.00287781	0.0471324
NGDN	0.0544416	0.694243	0.00288879	0.0471781
TBX18	0.253905	0.933279	0.00288749	0.0471781
DNAH7	0.191429	0.902113	0.00292297	0.0476687
EPB41L3	0.0110538	0.463846	0.0029553	0.0480597
CBLN1	0.741202	0.952092	0.00295424	0.0480597
ZBTB38	0.472475	0.952092	0.00296465	0.0481438
GALNT6	0.325939	0.944652	0.00297143	0.048186
CCDC78	0.467115	0.952092	0.00299001	0.0484191
NUAK1	0.900343	0.952092	0.00299756	0.0484732
ACSM1	0.69987	0.952092	0.00301014	0.0486082
CNGB3	0.3526	0.945565	0.00302808	0.0488296
NME5	0.570797	0.952092	0.00306372	0.0493351
PRKG1	0.0620877	0.722318	0.00308185	0.0495305
LRRC8E	0.722538	0.952092	0.00308446	0.0495305
WNT2	0.577104	0.952092	0.00309635	0.0496522
EIF3J	0.529598	0.952092	0.00310634	0.0497431
UPP2	0.970811	0.955239	0.0031288	0.0500144
COL28A1	0.207605	0.904901	0.00313197	0.0500144
SUN3	0.44589	0.94953	0.00313762	0.0500352
CCDC109B	0.0690016	0.734976	0.00314265	0.0500461
EXOC1	0.305147	0.943511	0.00315909	0.0502385
OPCML	0.158199	0.880131	0.00316918	0.0503268
SYS1	0.326447	0.944652	0.00317338	0.0503268
COL4A4	0.0570861	0.704961	0.00318558	0.0504507
IAPP	0.0687746	0.734976	0.0031984	0.0504966
LYRM4	0.0222526	0.566819	0.00319818	0.0504966
RGL3	0.131661	0.856483	0.00320163	0.0504966
SLC35F1	0.196502	0.902113	0.00324622	0.0511297
CISD3	0.469371	0.952092	0.00326811	0.0514042
PHOSPHO1	0.00563846	0.377037	0.00328202	0.0515526
DEFB118	0.555766	0.952092	0.00330626	0.0518626
KCNQ5	0.958703	0.954916	0.00331095	0.0518655
A2M	0.437884	0.946414	0.00334207	0.0521402
AQP4	0.477747	0.952092	0.00334029	0.0521402
PHC3	0.300507	0.94059	0.00333316	0.0521402
THBS3	0.994993	0.956375	0.00335186	0.0522221
MTHFD1	0.460431	0.952092	0.00336507	0.0523572
PCDHB2	0.89362	0.952092	0.003389	0.0526583
KLHL6	0.395606	0.945565	0.00341969	0.0530636
THBS2	0.0220191	0.561857	0.00342715	0.0531077
SPEF2	0.565509	0.952092	0.00343838	0.0532101
RASA1	0.171475	0.890539	0.00352747	0.0545155
ADORA2B	0.322028	0.944652	0.00354287	0.0546801
CTSB	0.0887661	0.77873	0.00356706	0.0549529
UTP18	0.0510693	0.685103	0.00357009	0.0549529
GDPD1	0.81887	0.952092	0.00360375	0.0553241
PDE4DIP	0.0234912	0.570184	0.00360381	0.0553241
FXYD6	0.0257309	0.589523	0.00362282	0.0555418
ANKRD34A	0.0725761	0.736547	0.00364113	0.0557483
NPM1	0.0111712	0.466279	0.00365729	0.0559214
C1QB	0.353603	0.945565	0.00367346	0.056094
FHL5	0.400347	0.945565	0.00368844	0.0562483
MEX3C	0.0496781	0.679012	0.00369418	0.0562612
KCNQ1OT1	0.121724	0.846817	0.00372651	0.0563808
ZBTB49	0.441892	0.949115	0.00372172	0.0563808
CCDC125	0.00177545	0.271544	0.00372646	0.0563808
PLIN1	0.00461155	0.358337	0.0037147	0.0563808
RBBP5	0.244266	0.928222	0.00370961	0.0563808
SEL1L3	0.912811	0.953112	0.00374862	0.0566408
RCAN1	0.289421	0.939117	0.00376768	0.0568105
SMAD4	0.690669	0.952092	0.00376971	0.0568105
RGS2	0.221571	0.916837	0.00380315	0.0572395
DEFB129	0.367379	0.945565	0.0038226	0.057457
HHIP	0.423811	0.945565	0.00382982	0.0574905
MRPL9	0.142284	0.86822	0.00386708	0.0579742
HEY2	0.80918	0.952092	0.00389537	0.0582466
SYPL1	0.00808435	0.415699	0.00389061	0.0582466
TMEM136	0.611782	0.952092	0.00390921	0.0583777
ABCA8	0.09201	0.785641	0.00394912	0.0584587
KHDRBS2	0.656291	0.952092	0.00394222	0.0584587
ATXN1L	0.334863	0.944652	0.00394697	0.0584587
THG1L	0.449696	0.950258	0.00393979	0.0584587
BIRC6	0.353219	0.945565	0.00395016	0.0584587
AGXT2	0.722966	0.952092	0.00393446	0.0584587
DNAJB14	0.417816	0.945565	0.00393325	0.0584587
KIAA1841	0.579439	0.952092	0.00395982	0.0585262
CADM2	0.236407	0.926176	0.00397074	0.0585375
COL18A1	0.119842	0.844248	0.00396833	0.0585375
ADAD1	0.173974	0.893658	0.00401666	0.0591387
RPL5	0.0523911	0.690838	0.00403687	0.0593603
IFNE	0.488973	0.952092	0.00404488	0.0594022
FBXL20	0.00324777	0.329752	0.004098	0.0601056
ZNF619	0.210968	0.910175	0.00410402	0.0601174
FANCC	0.320091	0.944652	0.00411009	0.0601298
IGSF5	0.529074	0.952092	0.00412495	0.0602706
HSPB6	0.707228	0.952092	0.00414133	0.0604332
SEPT3	0.0401653	0.65666	0.00416534	0.0607067
PDGFRL	0.361752	0.945565	0.0042118	0.0613062
LRRC49	0.882338	0.952092	0.00421826	0.0613226
SPATA22	0.728241	0.952092	0.00425192	0.0617341
FLJ11235	0.87803	0.952092	0.00428668	0.0621603
FST	0.188509	0.90183	0.00431792	0.0624306
UPK1A	0.333733	0.944652	0.00431755	0.0624306
GPC5	0.436547	0.946414	0.0043218	0.0624306
FBXL7	0.315702	0.944652	0.00433243	0.0624306
PSMA1	0.0485532	0.678776	0.00433088	0.0624306
RGS14	0.0805892	0.761769	0.00436394	0.0628061
EIF2B3	0.499661	0.952092	0.00438801	0.0630737
HEATR4	0.426104	0.945565	0.00442217	0.0634854
LRRC59	0.0957221	0.794213	0.00443441	0.0635818
RELL1	0.590326	0.952092	0.00445873	0.063851
CACNG5	0.52721	0.952092	0.00447133	0.0639519
RBM12B	0.230786	0.920543	0.00448054	0.0640043
DNAJC17	0.461993	0.952092	0.0045056	0.0642824
PLXNB2	0.166521	0.887689	0.00452807	0.0645001
SLC39A10	0.596547	0.952092	0.00453206	0.0645001
TCEB2	0.443098	0.949171	0.00454424	0.0645936
NANS	0.0605366	0.718083	0.00457318	0.0649248
KRT38	0.133756	0.857529	0.00459169	0.0651074
RC3H2	0.666915	0.952092	0.00462433	0.0653712
FAM63A	0.00935088	0.437954	0.00462733	0.0653712
TM7SF2	0.88417	0.952092	0.00462337	0.0653712
DDB1	0.0943115	0.790175	0.00463788	0.0654399
CATSPERG	0.971003	0.955239	0.00464896	0.0655159
ZNF391	0.64908	0.952092	0.00466351	0.0655605
CAPN5	0.219624	0.916837	0.00465842	0.0655605
LRRC34	0.115725	0.837217	0.00467791	0.0656828
WBP11	0.00191819	0.271544	0.00468846	0.0657507
PPP3CC	0.0817991	0.764507	0.00469778	0.0658013
EPB41L2	0.122195	0.847258	0.0047936	0.0670618
SYT1	0.828332	0.952092	0.00480777	0.0670969
GFM2	0.816638	0.952092	0.00480669	0.0670969
CUL1	0.0691486	0.734976	0.00481875	0.0671688
KCNN2	0.181624	0.898115	0.00485158	0.0675447
NAA16	0.411507	0.945565	0.00486007	0.0675812
ESD	0.152462	0.878059	0.00487193	0.0676643
DCP2	0.130416	0.856483	0.00491237	0.0680277
GABPA	0.938232	0.954389	0.00491582	0.0680277
YWHAE	0.00769651	0.410126	0.00490503	0.0680277
MRPL27	0.320149	0.944652	0.00494857	0.0683987
DMRT2	0.489287	0.952092	0.00496647	0.0683997
FKBP11	0.478732	0.952092	0.0049661	0.0683997
ANGPTL1	0.0914789	0.785641	0.00496342	0.0683997
KNTC1	0.0145423	0.507974	0.00499343	0.0686889
JAGN1	0.521225	0.952092	0.00501736	0.0688535
IFITM1	0.0243856	0.579468	0.00501657	0.0688535
NPC1L1	0.162907	0.887149	0.00503582	0.0690247
CST4	0.58725	0.952092	0.00507524	0.0694823
ZNF22	0.189638	0.902113	0.00512832	0.0701256
RASSF6	0.49963	0.952092	0.00524509	0.0715523
OPA3	0.624779	0.952092	0.00524072	0.0715523
HLA-DQB2	0.685242	0.952092	0.00525175	0.0715584
LNPEP	0.10122	0.808815	0.00527537	0.0717953
CTSL1	0.0504557	0.682241	0.00530395	0.072014
RPE65	0.414189	0.945565	0.00529775	0.072014
GFM1	0.0730723	0.73693	0.00531038	0.0720164
HEXA	0.572952	0.952092	0.00533193	0.0722235
PIGR	0.935119	0.95433	0.0053667	0.072609
TRIP13	0.876509	0.952092	0.00539705	0.0729341
FAM111A	0.0343207	0.630179	0.00540359	0.0729368
LOC400794	0.406241	0.945565	0.00543432	0.0732657
LYRM7	0.56974	0.952092	0.00544946	0.0733839
MEP1B	0.126254	0.851031	0.00547068	0.0735503
RPS19	0.226477	0.919337	0.0054746	0.0735503
GPC6	0.338671	0.945458	0.00549119	0.0736872
SNTN	0.367618	0.945565	0.0055148	0.073832
SRD5A1	0.250918	0.933279	0.00550925	0.073832
CCND1	0.0418157	0.657772	0.00553043	0.0739552
CHRM5	0.30669	0.943511	0.00554085	0.0739795
RPF1	0.0923801	0.785641	0.00554509	0.0739795
ZNF581	0.522997	0.952092	0.00555204	0.0739864
ATP2A2	0.182319	0.898115	0.00557015	0.0741419
EYS	0.00270864	0.30581	0.00558524	0.074257
PDCL2	0.0350664	0.630179	0.00561695	0.0743353
SIRT1	0.83313	0.952092	0.00560432	0.0743353
KLHL11	0.262375	0.934552	0.00561441	0.0743353
TRPC3	0.495477	0.952092	0.00560332	0.0743353
CAPSL	0.397871	0.945565	0.00562957	0.074374
HLA-DRB1	0.521744	0.952092	0.00563926	0.074374
METTL14	0.430012	0.945565	0.00563469	0.074374
LPL	0.233848	0.924649	0.00567035	0.0746984
SDAD1	0.538426	0.952092	0.0056945	0.0749309
USP14	0.111255	0.829193	0.00570608	0.0749976
NR1H3	0.218748	0.915432	0.00573192	0.0752354
TMEM30A	0.459927	0.952092	0.00573724	0.0752354
APOC1	0.552108	0.952092	0.0057536	0.0753641
VSTM2L	0.839715	0.952092	0.00576035	0.0753667
VAT1L	0.152813	0.878059	0.00579382	0.0757185
CTSA	0.499052	0.952092	0.00580598	0.0757914
LOC283856	0.0925841	0.785641	0.00583664	0.0759334
CPSF1	0.302667	0.942676	0.00583233	0.0759334
TTC25	0.653229	0.952092	0.00582637	0.0759334
MS4A5	0.244049	0.928222	0.00584874	0.076005
CD81	0.14847	0.877218	0.00589975	0.0765813
MRPL3	0.284579	0.938558	0.00593905	0.0770047
SP8	0.986568	0.956208	0.00595967	0.0771851
TRPM6	0.107671	0.821406	0.00599668	0.0775773
MRPL48	0.271108	0.936144	0.00604648	0.0780606
OR51E2	0.773983	0.952092	0.00604761	0.0780606
SCG2	0.118624	0.843589	0.00609406	0.0785721
SLTM	0.785237	0.952092	0.00610342	0.0786047
MTSS1L	0.515969	0.952092	0.0061117	0.0786235
HSD17B4	0.279388	0.938334	0.00612075	0.078652
ABHD14A	0.93036	0.953886	0.00613393	0.0787336
ZNF469	0.283873	0.938558	0.00617592	0.0791842
GPR115	0.487877	0.952092	0.00620072	0.0794138
POU6F2	0.727147	0.952092	0.00634005	0.0809532
TAGLN3	0.269693	0.936144	0.00634202	0.0809532
NRAS	0.000221105	0.178346	0.00633527	0.0809532
HYOU1	0.0464623	0.67594	0.00636085	0.0811036
SYCP2	0.0226372	0.568973	0.00640022	0.0812458
CETN1	0.128895	0.854114	0.00639393	0.0812458
PCMTD1	0.0042096	0.347737	0.00640012	0.0812458
KIAA1644	0.0878959	0.777201	0.00639347	0.0812458
CYP27C1	0.379454	0.945565	0.00642147	0.0812468
SIM2	0.136641	0.862576	0.00642126	0.0812468
CRIPT	0.0521969	0.690838	0.00641294	0.0812468
COL4A3	0.743873	0.952092	0.00645422	0.0815715
FCRL4	0.0578758	0.704961	0.00647101	0.0816941
FAM184A	0.863405	0.952092	0.00648331	0.0817597
SLC6A15	0.811388	0.952092	0.00652883	0.0822436
MT1F	0.951479	0.954389	0.00658215	0.0827343
CEP57	0.303317	0.94306	0.00658079	0.0827343
SYCE2	0.893353	0.952092	0.00660611	0.082945
KIF18A	0.521845	0.952092	0.00663072	0.0831286
SYN3	0.319944	0.944652	0.00663518	0.0831286
POGK	0.272904	0.936144	0.00666581	0.0834215
GJC1	0.374723	0.945565	0.00668265	0.0835415
ZFAT	0.509698	0.952092	0.00670319	0.0836225
SPINK2	0.140929	0.866447	0.00670365	0.0836225
PPFIA3	0.623088	0.952092	0.00673774	0.0839567
CYP17A1	0.0494946	0.679012	0.00675241	0.0840486
BTN3A2	0.875038	0.952092	0.00677173	0.0841021
RAVER2	0.436994	0.946414	0.00677393	0.0841021
VEGFC	0.144106	0.870325	0.00677862	0.0841021
LOC255025	0.175106	0.894875	0.00681696	0.0844867
APOBEC3G	0.403549	0.945565	0.00687789	0.0851502
CN5H6.4	0.359177	0.945565	0.00690006	0.0853328
LOC339788	0.203447	0.902714	0.0069424	0.0856806
DRG1	0.194495	0.902113	0.00694306	0.0856806
ATAD2B	0.179732	0.898115	0.00697316	0.0858993
SELE	0.948755	0.954389	0.00698292	0.0858993
PSTPIP2	0.0679851	0.734976	0.00698317	0.0858993
LYG2	0.883923	0.952092	0.00708683	0.0870814
GNG13	0.608383	0.952092	0.007118	0.0873712
RPS6	0.0917017	0.785641	0.00714036	0.0875524
POR	0.13977	0.864179	0.00715279	0.0876114
ANKRD10	0.483661	0.952092	0.00718474	0.0878568
SIKE1	0.139839	0.864179	0.00718808	0.0878568
SERPINB4	0.111435	0.829193	0.00719855	0.0878914
PNLIPRP3	0.90878	0.952653	0.00720678	0.0878987
KCNIP1	0.137265	0.862859	0.00722665	0.0880478
SNIP1	0.412251	0.945565	0.0072358	0.0880661
OR51B6	0.626907	0.952092	0.00724384	0.0880708
LRFN5	0.924687	0.953715	0.00725908	0.088163
KIAA1033	0.57804	0.952092	0.00729232	0.0884734
FAM179B	0.670117	0.952092	0.00730433	0.0885258
SRPRB	0.224372	0.917885	0.00732889	0.0887301
SUZ12	0.278291	0.938334	0.0073732	0.0889853
DPCD	0.894278	0.952092	0.00738089	0.0889853
ATM	0.0047608	0.360891	0.00737134	0.0889853
RAB34	0.245735	0.928222	0.00736027	0.0889853
NNT	0.499424	0.952092	0.00740096	0.0891339
RAB28	0.543547	0.952092	0.00749928	0.0902237
ELMO3	0.982263	0.955666	0.00752416	0.0904286
RBM20	0.68571	0.952092	0.00753406	0.0904532
CNIH	0.0749643	0.740918	0.007601	0.0906478
AFG3L2	0.0453142	0.673226	0.00760327	0.0906478
IMMT	0.116432	0.838439	0.00761009	0.0906478
SDS	0.0583801	0.706942	0.00757074	0.0906478
DCAF4L2	0.157973	0.880079	0.0075999	0.0906478
MGC27382	0.0081863	0.415699	0.00757649	0.0906478
ADRB1	0.884921	0.952092	0.00761326	0.0906478
AKR1B10	0.874719	0.952092	0.00755838	0.0906478
IL31RA	0.853195	0.952092	0.00763037	0.0907577
KCNV1	0.226133	0.919168	0.00766906	0.0911237
OXTR	0.75532	0.952092	0.00767997	0.0911593
RPS6KC1	0.0692429	0.734976	0.00775043	0.0916178
MGAT1	0.291865	0.940393	0.00774268	0.0916178
SEMA6D	0.294265	0.940393	0.00772823	0.0916178
PHACTR2	0.377057	0.945565	0.00774513	0.0916178
RWDD2B	0.720225	0.952092	0.0078252	0.0918503
TUBGCP2	0.337302	0.94503	0.0078188	0.0918503
ZNF280A	0.240952	0.928222	0.00780389	0.0918503
FAM134C	0.541246	0.952092	0.00782594	0.0918503
EIF3L	0.0376294	0.639878	0.00781824	0.0918503
LOC728606	0.94911	0.954389	0.00778124	0.0918503
PKP4	9.45964e-05	0.178346	0.00779278	0.0918503
MYB	0.536649	0.952092	0.00784173	0.0919419
OR2L13	0.690741	0.952092	0.00785979	0.09206
HMGB1	0.160856	0.88398	0.00788229	0.0922297
CASC5	0.582451	0.952092	0.00798806	0.0931029
SFRP4	0.688336	0.952092	0.0079769	0.0931029
STARD5	0.543359	0.952092	0.00797579	0.0931029
CAMK2G	0.00171708	0.271544	0.00798927	0.0931029
TSPYL4	0.801428	0.952092	0.00803051	0.0933944
LZTFL1	0.669464	0.952092	0.00802726	0.0933944
ADAMTS17	0.573564	0.952092	0.00808407	0.0939225
PFN1	0.627932	0.952092	0.00810652	0.0940884
STEAP1	0.309506	0.943511	0.00813792	0.0941158
SSBP1	0.104522	0.816166	0.00812245	0.0941158
CAPS	0.977128	0.955239	0.00814158	0.0941158
TEX101	0.820033	0.952092	0.00814045	0.0941158
DNAJC2	0.182187	0.898115	0.00815788	0.0942096
CPPED1	0.0928256	0.786312	0.00817618	0.0942394
HEMGN	0.703299	0.952092	0.00818501	0.0942394
EEPD1	0.025149	0.586537	0.00817947	0.0942394
DEPDC4	0.841471	0.952092	0.00820581	0.0943845
LPAR6	0.117511	0.841009	0.0082355	0.094487
BTAF1	0.68773	0.952092	0.00823934	0.094487
EEF1E1	0.510183	0.952092	0.00822491	0.094487
CHRAC1	0.63548	0.952092	0.00828361	0.0949002
NOXO1	0.0468794	0.675946	0.0083038	0.094939
FLVCR1	0.280234	0.938392	0.00831174	0.094939
ANTXR1	0.896546	0.952092	0.00829601	0.094939
TAGLN2	0.209739	0.907874	0.00832455	0.0949786
DCLK3	0.621184	0.952092	0.00833171	0.0949786
GRK4	0.128612	0.854114	0.00834723	0.0950615
ZNF721	0.207889	0.905805	0.00835609	0.0950683
CLIC1	0.3924	0.945565	0.00838727	0.0952171
FAM182B	0.683478	0.952092	0.00839309	0.0952171
ANKRD44	0.0246597	0.582685	0.00839398	0.0952171
IL22	0.0715051	0.734976	0.00841742	0.095389
TOP2B	0.91855	0.953504	0.00849323	0.0961535
TATDN3	0.0117293	0.466279	0.0085295	0.096266
MUC17	0.0982128	0.79753	0.00854199	0.096266
FH	0.390657	0.945565	0.00859514	0.096266
ITPK1	0.00497222	0.364606	0.00857227	0.096266
ASB4	0.0908674	0.784849	0.00852426	0.096266
POLR2D	0.150261	0.877218	0.008585	0.096266
RBM26	0.494606	0.952092	0.00857567	0.096266
EMILIN2	0.0646249	0.728374	0.00858804	0.096266
PSMG3	0.343281	0.945565	0.00851223	0.096266
ADAM21	0.197548	0.902113	0.00856728	0.096266
SLC33A1	0.373776	0.945565	0.00858042	0.096266
WNT2B	0.822066	0.952092	0.0086057	0.0962906
ZC3H6	0.00231935	0.299169	0.00861811	0.0963359
SPTB	0.170555	0.890435	0.0086286	0.0963596
XCR1	0.804301	0.952092	0.00870587	0.0969404
GRM5	0.0456598	0.673226	0.00868982	0.0969404
USP35	0.529667	0.952092	0.00870372	0.0969404
CD46	0.0154607	0.511332	0.00874138	0.0972417
ZDHHC16	0.149343	0.877218	0.00875374	0.0972853
IFNA16	0.631483	0.952092	0.00879212	0.0976176
FHIT	0.408386	0.945565	0.00884258	0.0980833
LOC285548	0.119988	0.844758	0.00885254	0.0980992
YOD1	0.0845865	0.773859	0.00886519	0.098145
CTSH	0.275496	0.936144	0.00889999	0.0982772
TTLL5	0.852165	0.952092	0.00891128	0.0982772
KCNK9	0.944142	0.954389	0.0088947	0.0982772
SSH1	0.36039	0.945565	0.00890496	0.0982772
RPGRIP1L	0.583448	0.952092	0.00893703	0.0984669
PRAM1	0.324669	0.944652	0.0089473	0.0984858
ZNFX1	0.267483	0.935354	0.00896713	0.0986098
CCDC67	0.521191	0.952092	0.00900062	0.0987894
MRPL51	0.245499	0.928222	0.00899732	0.0987894
ANKRD30B	0.251264	0.933279	0.00901945	0.0989018
NEURL1B	0.334501	0.944652	0.00905918	0.0991485
ACTN2	0.646466	0.952092	0.00905062	0.0991485
DOCK2	0.128596	0.854114	0.00909255	0.0992308
LOC340094	0.596951	0.952092	0.00909049	0.0992308
POLR1C	0.103526	0.812046	0.00907801	0.0992308
FASTKD2	0.216352	0.913718	0.00910978	0.0993247
KCNJ6	0.445717	0.94953	0.00915576	0.0996622
SCN9A	0.804338	0.952092	0.00915805	0.0996622
MAP4	0.185489	0.898307	0.00918379	0.099848
